# Supplementary material for: Blocking autofluorescence in brain tissues affected by ischemic stroke, hemorrhagic stroke, or traumatic brain injury
Source: Front Immunol. 2023 May 29;14:1168292. doi: 10.3389/fimmu.2023.1168292 (PMC10258339; doi:10.3389/fimmu.2023.1168292)
Supplement: Supplementary file 1 [file DataSheet_1.zip]

Archive with 3 entries (3 files):
- Data Sheet 1/Supplementary Fig.1.tif
- Data Sheet 1/Supplementary file for raw data of mean fluorescence intensity.xlsx
- Data Sheet 1/Supplementary materials.docx
