# Supplementary material for: Blocking autofluorescence in brain tissues affected by ischemic stroke, hemorrhagic stroke, or traumatic brain injury
Source: Front Immunol. 2023 May 29;14:1168292. doi: 10.3389/fimmu.2023.1168292 (PMC10258339; doi:10.3389/fimmu.2023.1168292)
Supplement: Supplementary file 1 [file DataSheet_1.zip › Data Sheet 1/Supplementary file for raw data of mean fluorescence intensity.xlsx]

## Sheet: Fig2 A-C ICH-Three channels
ICH-Three channels						ICH-Three channels
Group	Sample	Brain sections	Visual fields	Mean		Group	Sample	Brain sections	Visual fields	FITC	TX Red	DAPI
unSBB	sample1	1	1-1	155.97		unSBB	sample1	1	1	45.9928	78.6328	35.0926
			1-2	119.49					2	32.9407	52.2168	22.1494				Summary sheet-three channels
			1-3	92.92					3	71.2277	74.4609	20.4023				Tx Red	Unsbb	sbb	proportion
			2-1	204.58					4	9.86918	22.8043	27.5426				sample1	101.38	49.912
			2-2	147.52				2	1	62.1206	73.9357	15.5541				sample2	129.583	47.311
			2-3	94.25					2	43.3064	71.0475	10.0945				sample3	139.354	54.206
			3-1	118.9					3	69.928	74.3539	26.2021				sample4	72.4402	30.5469
			3-2	90.16					4	98.5734	175.929	40.6624				sample5	194.942	14.3466
			3-3	121.58				3	1	66.6183	91.3906	14.0208				sample6	176.917	18.1005
			4-1	116.34					2	104.121	13.3449	47.2148				average	135.769	35.7372	0.26322	0.73678
			4-2	98.89					3	53.0724	75.9469	19.4204
			4-3	84.62					4	72.3807	83.1155	35.9456				FITC	Unsbb	sbb	proportion
		2	1-1	139.6				4	1	83.6553	92.2763	31.1524				sample1	91.326	34
			1-2	116.26					2	8.48452	141.846	67.2283				sample2	127.881	19
			1-3	105.5					3	94.4469	25.1606	64.9868				sample3	114.762	42
			2-1	166.09					4	33.0841	12.5809	55.9362				sample4	59.3638	22.0798
			2-2	87.52			sample2	1	1	117.806	197.747	52.4451				sample5	120.979	11.5907
			2-3	143.71					2	88.8884	201.844	55.0006				sample6	67.04	10.5661
			3-1	203.27					3	68.167	130.93	248.425				average	96.892	23.2061	0.239505	0.760495
			3-2	83.67					4	273.687	49.3556	169.976
			3-3	74.67				2	1	168.179	344	116.886				DIPA	Unsbb	sbb	proportion
			4-1	145.59					2	143.097	197.481	70.2121				sample1	154.866	28
			4-2	87.29					3	75.6187	149.684	55.3515				sample2	98.807	7.315
			4-3	87.03					4	96.9372	297.746	85.129				sample3	153.511	94.558
		3	1-1	155.73				3	1	103.187	190.152	47.334				sample4	33.3503	16.2565
			1-2	88.71					2	104.121	237.417	59.2277				sample5	87.0631	8.03855
			1-3	118.74					3	165.064	39.7231	75.7957				sample6	57.7421	10.4435
			2-1	168.65					4	98.3154	170.46	26.2275				average	97.5566	27.4353	0.281224	0.718776
			2-2	59.43				4	1	149.864	186.174	76.0863
			2-3	87.93					2	106.771	237.485	90.8993
			3-1	136.97					3	84.2201	233.834	69.3352
			3-2	59.67					4	91.7474	255.033	94.6771
			3-3	78.49			sample3	1	1	24.2002	106.495	57.4646
			4-1	146.79					2	17.4231	136.45	60.6416
			4-2	57.38					3	52.5165	110.278	14.736
			4-3	127.13					4	45.7346	100.406	16.1528
	sample2	1	1-1	177.7				2	1	62.5526	197.09	46.1423
			1-2	203.268					2	73.9602	197.851	39.6489
			1-3	51.84					3	56.8913	160.524	40.1601
			2-1	117.29					4	25.8106	152.538	49.6846
			2-2	105.29				3	1	99.003	200.113	75.4657
			2-3	47.33					2	59.8805	205.353	78.0224
			3-1	153.01					3	100.825	187.858	67.3994
			3-2	156.03					4	105.962	262.471	83.6951
			3-3	30.96				4	1	99.4536	193.212	90.4562
			4-1	120.84					2	74.775	222.906	69.4935
			4-2	195.05					3	125.35	304.102	105.733
			4-3	163.28					4	48.3028	93.0306	28.9767
		2	1-1	119.47
			1-2	124.97		SBB	SBB-sample1	1	1	29.2677	30.3459	23.2153
			1-3	146.4					2	37.5476	36.1966	32.9129
			2-1	74.92					3	18.6451	32.0737	18.6451
			2-2	145.79					4	23.5654	27.6824	17.6262
			2-3	96.38				2	1	38.7027	53.1477	33.2488
			3-1	164.63					2	10.4976	65.1035	0.22837
			3-2	64.14					3	0.8386	14.2096	6.50949
			3-3	171.7					4	7.55832	7.81601	6.31315
			4-1	80.45				3	1	14.7104	15.6581	7.15385
			4-2	73.87					2	19.6052	19.6052	15.4983
			4-3	72.39					3	13.618	11.9248	7.53491
		3	1-1	164.979					4	25.5901	15.4088	18.665
			1-2	225.5				4	1	32.1452	51.645	19.4051
			1-3	62.45					2	38.665	43.0224	20.2315
			2-1	138.33					3	20.1474	22.6771	16.9998
			2-2	187.67					4	22.1721	42.2328	15.9154
			2-3	48.24			sample2	1	1	8.90284	5.77479	3.90239
			3-1	125.79					2	42.3935	72.1539	0.69016
			3-2	126.74					3	12.3085	12.3583	11.0117
			3-3	89.52					4	9.57821	11.348	5.22471
			4-1	131.42				2	1	10.682	10.1557	9.20617
			4-2	129.6					2	10.8436	13.0355	10.4674
			4-3	63.46					3	10.3254	7.97931	7.38252
		4	1-1	142.38					4	9.83306	10.6629	7.7991
			1-2	39.39				3	1	9.52419	18.4844	12.8552
			1-3	53.37					2	10.3315	5.37597	11.0104
			2-1	91.32					3	10.2589	7.07309	10.4497
			2-2	86.45					4	14.2786	11.8216	7.46762
			2-3	189.36				4	1	4.61669	12.4846	10.7013
			3-1	143.28					2	6.33877	10.7138	2.5856
			3-2	87.84					3	2.5856	8.90917	9.97391
			3-3	132.04					4	12.6492	11.2149	7.88896
			4-1	127.53			sample3	1	1	5.55395	44.2325	23.8548
			4-2	94.42					2	14.6393	30.0632	8.87703
			4-3	162.3					3	6.02325	27.8448	17.5999
	sample3	1	1-1	164.98					4	14.8703	28.4178	9.00332
			1-2	96.45				2	1	12.1028	9.77626	6.09363
			1-3	222.1					2	10.5783	10.4947	5.46263
			2-1	138.43					3	5.78386	17.1403	11.7399
			2-2	72.24					4	9.84576	10.1497	3.83216
			2-3	187.669				3	1	16.438	10.8286	18.5484
			3-1	153.97					2	13.6124	16.1773	10.8334
			3-2	84.42					3	12.0516	13.3549	10.9056
			3-3	226.24					4	16.0711	18.8216	12.065
			4-1	73.24				4	1	12.4978	8.50255	5.66773
			4-2	145.66					2	6.48485	16.5532	9.18065
			4-3	146.6					3	8.20402	14.4386	4.13562
		2	1-1	164.28					4	4.29956	12.8129	9.29688
			1-2	72.01
			1-3	79.04
			2-1	63.74
			2-2	67.43
			2-3	131.78
			3-1	165.28
			3-2	170.77
			3-3	189.27
			4-1	183.68
			4-2	182.6
			4-3	173.44
		3	1-1	133.24
			1-2	140.66
			1-3	152.6
			2-1	85.28
			2-2	142.01
			2-3	129.04
			3-1	92.13
			3-2	67.23
			3-3	137.78
			4-1	164.08
			4-2	172.77
			4-3	138.74
		4	1-1	174.51
			1-2	118.58
			1-3	118.04
			2-1	154.37
			2-2	77.63
			2-3	132.51
			3-1	145.01
			3-2	98.03
			3-3	137.83
			4-1	173.37
			4-2	127.82
			4-3	153.512
SBB	sample1	1	1-1	75.5
			1-2	32.93
			1-3	24.26
			2-1	19.845
			2-2	6.65
			2-3	44.88
			3-1	48.98
			3-2	48.515
			3-3	34.58
			4-1	49.55
			4-2	68.52
			4-3	38.35
		2	1-1	83.42
			1-2	43.255
			1-3	12.15
			2-1	79.34
			2-2	9.74
			2-3	25.41
			3-1	64.46
			3-2	37.26
			3-3	6.6487
			4-1	68.45
			4-2	39.93
			4-3	56.415
		3	1-1	38.595
			1-2	42.75
			1-3	38.395
			2-1	16.815
			2-2	25.409
			2-3	9.736
			3-1	18.74
			3-2	38.695
			3-3	35.259
			4-1	35.26
			4-2	13.815
			4-3	9.93
	sample2	1	1-1	42.46
			1-2	57.885
			1-3	210.9
			2-1	52.479
			2-2	56.25
			2-3	43.71
			3-1	42.53
			3-2	40.245
			3-3	68.32
			4-1	53.47
			4-2	20.74
			4-3	92.93
		2	1-1	38.71
			1-2	57.85
			1-3	75.62
			2-1	47.6
			2-2	52.06
			2-3	38.235
			3-1	52.52
			3-2	37.885
			3-3	104.43
			4-1	52.665
			4-2	42.54
			4-3	46.54
		3	1-1	84.12
			1-2	52.675
			1-3	107.01
			2-1	69.57
			2-2	55.665
			2-3	193.49
			3-1	96.3
			3-2	21.705
			3-3	42.465
			4-1	55.325
			4-2	39.57
			4-3	77.94
		4	1-1	41.205
			1-2	43.707
			1-3	87.885
			2-1	91.675
			2-2	7.015
			2-3	142.89
			3-1	35.55
			3-2	43.49
			3-3	37.115
			4-1	11.205
			4-2	42.464
			4-3	143.49
	sample3	1	1-1	52.38
			1-2	22.895
			1-3	4.975
			2-1	44.49
			2-2	28.145
			2-3	6.935
			3-1	47.01
			3-2	29.735
			3-3	13.3
			4-1	19.275
			4-2	13.24
			4-3	6.6485
		2	1-1	56.775
			1-2	6.49
			1-3	12.13
			2-1	65.175
			2-2	12.385
			2-3	2.015
			3-1	63.64
			3-2	12.015
			3-3	6.69
			4-1	47.34
			4-2	16.69
			4-3	11.255
		3	1-1	52.515
			1-2	21.362
			1-3	12.275
			2-1	34.565
			2-2	27.275
			2-3	7.01
			3-1	32.505
			3-2	17.01
			3-3	3.275
			4-1	66.22
			4-2	18.075
			4-3	6.775
		4	1-1	53.885
			1-2	27.525
			1-3	5.175
			2-1	31.74
			2-2	13.605
			2-3	6.64
			3-1	56.215
			3-2	16.57
			3-3	5.34
			4-1	33.36
			4-2	21.634
			4-3	6.615

## Sheet: Fig3 A-B ICH-CY5.5
ICH-CY5.5
Group	Sample	Brain sections	Visual fields	Mean		Summary sheet-ICH-CY5.5
UnSBB	sample1	1	1-1	52.996			sample1	sample2	sample3	sample1	sample2	sample3	average
			1-2	45.484		UnSBB	65.3371	77.1483	83.6083	74.9982	108.633	50.9909	76.786
			1-3	53.324		SBB	42.8762	34.6585	40.9342	24.9528	47.1207	36.8582	37.9001
			1-4	51.308		proportion	0.493581							0.506419
		2	1-1	72.46
			1-2	75.384
			1-3	78.028
			1-4	91.14
		3	1-1	52.372
			1-2	54.5
			1-3	65.31
			1-4	51.684
		4	1-1	70.648
			1-2	83.5
			1-3	78.084
			1-4	69.172
	sample2	1	1-1	62.548
			1-2	85.94
			1-3	74.828
			1-4	91.632
		2	1-1	78.8
			1-2	86.704
			1-3	95.612
			1-4	98.64
		3	1-1	63.588
			1-2	63.92
			1-3	58.896
			1-4	64.672
	sample3	1	1-1	73.62
			1-2	81.78
			1-3	95.4
			1-4	81.352
		2	1-1	88.584
			1-2	85.224
			1-3	91.828
			1-4	77.66
		3	1-1	86.996
			1-2	72.428
			1-3	75.92
			1-4	92.508
	sample4	1	1-1	50.2256
			1-2	49.897
			1-3	83.0946
			1-4	91.3326
		2	1-1	37.3943
			1-2	101.866
			1-3	77.265
			1-4	111.34
		3	1-1	90.6727
			1-2	47.6716
			1-3	70.3534
			1-4	88.8663
	sample5	1	1-1	73.4415
			1-2	74.6174
			1-3	67.134
			1-4	79.4756
		2	1-1	72.3018
			1-2	150.752
			1-3	101.492
			1-4	112.489
		3	1-1	226.732
			1-2	113.293
			1-3	144.322
			1-4	87.5484
	sample5	1	1-1	24.751
			1-2	44.2026
			1-3	62.9989
			1-4	70.3603
		2	1-1	33.2126
			1-2	43.1374
			1-3	48.6379
			1-4	54.6413
		3	1-1	53.0056
			1-2	62.2618
			1-3	64.2534
			1-4	50.4276
SBB	sample1	1	1-1	32.247
			1-2	44.338
			1-3	40.068
			1-4	30.231
		2	1-1	34.345
			1-2	56.538
			1-3	57.021
			1-4	66.105
		3	1-1	31.279
			1-2	38.371
			1-3	20.013
			1-4	42.86
		4	1-1	52.986
			1-2	40.675
			1-3	57.063
			1-4	41.879
	sample2	1	1-1	25.572
			1-2	27.282
			1-3	42.82
			1-4	25.446
		2	1-1	41.547
			1-2	39.664
			1-3	45.619
			1-4	38.457
		3	1-1	32.642
			1-2	35.95
			1-3	28.263
			1-4	32.64
	sample3	1	1-1	42.086
			1-2	38.647
			1-3	42.065
			1-4	38.86
		2	1-1	40.859
			1-2	40.108
			1-3	38.467
			1-4	41.544
		3	1-1	38.375
			1-2	42.349
			1-3	40.262
			1-4	47.588
	sample4	1	1-1	12.8865
			1-2	10.0674
			1-3	12.8152
			1-4	12.8152
		2	1-1	55.5032
			1-2	46.3449
			1-3	29.0969
			1-4	31.3244
		3	1-1	24.0938
			1-2	24.4153
			1-3	20.8717
			1-4	19.1987
	sample5	1	1-1	19.1987
			1-2	51.1018
			1-3	53.6053
			1-4	50.0995
		2	1-1	48.3522
			1-2	48.543
			1-3	49.8994
			1-4	54.0788
		3	1-1	56.7735
			1-2	53.4097
			1-3	41.9555
			1-4	38.4308
	sample6	1	1-1	26.2384
			1-2	30.2616
			1-3	26.3462
			1-4	17.7797
		2	1-1	89.1993
			1-2	45.5111
			1-3	33.4064
			1-4	17.5456
		3	1-1	26.6277
			1-2	43.5443
			1-3	43.7739
			1-4	42.0645

## Sheet: Fig3 C-D ICH-NeuN
ICH-NeuN
Group	Sample	Brain sections	Visual fields	Mean		Summary sheet-ICH-NeuN
UNSBB	sample1	1	1-1	38.727			sample1	sample2	sample3	sample4	sample5	sample6	average
			1-2	40.321		unsbb	33.05	23.78	42.82	15.79	16.87	35.85	28.0267
			1-3	30.868		sbb	19.99	2.36	14.95	7.26453	11.9666	9.85936	11.0651
			1-4	29.41		proportion	0.394805							0.605195
		2	1-1	40.529
			1-2	37.78
			1-3	47.904
			1-4	31.591
		3	1-1	28.734
			1-2	27.146
			1-3	22.816
			1-4	20.802
	sample2	1	1-1	22.859
			1-2	26.833
			1-3	21.719
			1-4	24.327
		2	1-1	21.426
			1-2	24.42
			1-3	25.004
			1-4	23.688
		3	1-1	24.75
			1-2	19.21
			1-3	22.87
			1-4	28.32
	sample3	1	1-1	39.637
			1-2	33.014
			1-3	37.291
			1-4	33.82
		2	1-1	49.018
			1-2	54.849
			1-3	33.751
			1-4	35.527
		3	1-1	43.755
			1-2	49.513
			1-3	52.24
			1-4	51.705
	sample4	1	1-1	12.7536
			1-2	12.9774
			1-3	12.066
			1-4	11.5938
		2	1-1	15.8396
			1-2	19.7426
			1-3	17.5026
			1-4	15.5959
		3	1-1	18.6763
			1-2	18.6226
			1-3	18.3511
			1-4	15.7859
	sample5	1	1-1	20.9241
			1-2	19.7013
			1-3	18.0925
			1-4	13.2621
		2	1-1	15.6072
			1-2	19.5413
			1-3	17.5545
			1-4	16.343
		3	1-1	17.9436
			1-2	11.4347
			1-3	13.3867
			1-4	18.7321
	sample6	1	1-1	26.47
			1-2	26.31
			1-3	35.18
			1-4	31.25
		2	1-1	24.53
			1-2	19.65
			1-3	21.65
			1-4	26.85
		3	1-1	68.16
			1-2	46.62
			1-3	46.59
			1-4	56.95
SBB	sample1	1	1-1	26.274
			1-2	19.114
			1-3	18.289
			1-4	28.285
		2	1-1	17.97
			1-2	14.732
			1-3	18.626
			1-4	26.075
		3	1-1	18.718
			1-2	17.96
			1-3	13.92
			1-4	19.444
	sample2	1	1-1	9.519
			1-2	8.62
			1-3	13.618
			1-4	10.486
		2	1-1	19.365
			1-2	27.513
			1-3	17.936
			1-4	15.724
		3	1-1	14.589
			1-2	13.088
			1-3	16.426
			1-4	12.593
	sample3	1	1-1	1.331
			1-2	2.01
			1-3	2.506
			1-4	2.361
		2	1-1	1.131
			1-2	2.21
			1-3	2.406
			1-4	3.382
		3	1-1	4.23
			1-2	2.13
			1-3	1.64
			1-4	3.05
	sample4	1	1-1	9.87896
			1-2	9.52675
			1-3	11.1391
			1-4	18.8033
		2	1-1	9.53767
			1-2	10.6827
			1-3	10.7334
			1-4	7.91498
		3	1-1	8.52059
			1-2	3.76757
			1-3	3.96549
			1-4	3.53001
		4	1-1	3.22373
			1-2	4.29235
			1-3	4.16409
			1-4	3.47471
	sample5	1	1-1	8.69355
			1-2	8.79507
			1-3	7.52644
			1-4	4.76299
		2	1-1	22.0648
			1-2	18.4656
			1-3	18.4686
			1-4	23.4946
		3	1-1	7.91047
			1-2	7.00868
			1-3	9.54483
			1-4	6.86324
	sample6	1	1-1	11.3451
			1-2	10.6901
			1-3	10.211
			1-4	3.53178
		2	1-1	2.92731
			1-2	2.3334
			1-3	7.8245
			1-4	6.62001
		3	1-1	30.2615
			1-2	21.7171
			1-3	5.09301
			1-4	5.75739

## Sheet: Fig3 E ICH-SNR
ICH-SNR-NeuN
Group	Sample	Brain sections	Visual fields	Signal/Ratio	Mean	Signal to Noise Ratio
UNSBB	sample1	1	1	Signal	46309278					Signal to Noise Ratio
				Noise	101690942	0.455392			UNSBB	sample1	0.337553
			2	Signal	5792570					sample2	0.175731
				Noise	14163241	0.408986				sample3	0.418873
			3	Signal	83328788					sample4	0.086773
				Noise	137076945	0.607898				sample5	0.12666
			4	Signal	37476952					sample6	0.201654
				Noise	115331309	0.32495			SBB	sample1	0.45186
		2	1	Signal	13909955					sample2	0.318722
				Noise	125303726	0.11101				sample3	0.666224
			2	Signal	17959451					sample4	0.237972
				Noise	101924138	0.176204				sample5	0.262541
			3	Signal	39600378					sample6	0.314147
				Noise	116091784	0.341113
			4	Signal	72224311
				Noise	120979120	0.596998
		3	1	Signal	33930686
				Noise	114192611	0.297136
			2	Signal	31739225
				Noise	108954526	0.291307
			3	Signal	36430900
				Noise	113944849	0.319724
			4	Signal	10664804
				Noise	88933013	0.11992
	sample2	1	1	Signal	331036
				Noise	1825772	0.181313
			2	Signal	439662
				Noise	3329014	0.13207
			3	Signal	217081
				Noise	4192001	0.0517846
			4	Signal	576666
				Noise	3658115	0.15764
		2	1	Signal	449782
				Noise	4414895	0.101878
			2	Signal	478686
				Noise	3476359	0.137698
			3	Signal	316489
				Noise	3409455	0.0928269
			4	Signal	260102
				Noise	2749745	0.0945913
		4	1	Signal	14165124
				Noise	105897535	0.133763
			2	Signal	4001214
				Noise	11269945	0.355034
			3	Signal	32137636
				Noise	102317830	0.314096
			4	Signal	40307115
				Noise	113198410	0.356075
	sample3	1	1	Signal	86944206
				Noise	209605691	0.414799
			2	Signal	65010883
				Noise	185361437	0.350725
			3	Signal	88891311
				Noise	197349826	0.450425
			4	Signal	62967451
				Noise	193357832	0.325652
		2	1	Signal	111960346
				Noise	227382383	0.492388
			2	Signal	154398900
				Noise	271477299	0.568736
			3	Signal	83361572
				Noise	152619756	0.546204
			4	Signal	86028507
				Noise	179051010	0.480469
		3	1	Signal	62057505
				Noise	262784059	0.236154
			2	Signal	107168235
				Noise	248528092	0.431212
			3	Signal	94432202
				Noise	286890958	0.329157
			4	Signal	116556551
				Noise	290983840	0.40056
	sample4	1	1	Signal	1164610
				Noise	34929871	0.0333414
			2	Signal	506126
				Noise	35203997	0.0143769
			3	Signal	947872
				Noise	30358967	0.0312221
			4	Signal	1334701
				Noise	30805351	0.0433269
		2	1	Signal	4232171
				Noise	39994624	0.105818
			2	Signal	6632410
				Noise	49377683	0.13432
			3	Signal	7298089
				Noise	42202958	0.172928
			4	Signal	3323998
				Noise	38837941	0.0855864
		3	1	Signal	4214368
				Noise	49612274	0.0849461
			2	Signal	7993085
				Noise	49386848	0.161846
			3	Signal	4214120
				Noise	48555361	0.08679
			4	Signal	5846462
				Noise	40095713	0.145813
	sample5	1	1	Signal	4915574
				Noise	53545823	0.0918013
			2	Signal	10551111
				Noise	51371933	0.205387
			3	Signal	5322501
				Noise	49480905	0.107567
			4	Signal	3469549
				Noise	32947782	0.105304
		2	1	Signal	6865768
				Noise	36687981	0.187139
			2	Signal	7742639
				Noise	49031594	0.157911
			3	Signal	7159255
				Noise	44978741	0.15917
			4	Signal	4128305
				Noise	41930870	0.098455
		3	1	Signal	7619326
				Noise	47836229	0.159279
			2	Signal	1998328
				Noise	28934356	0.0690642
			3	Signal	2938447
				Noise	30231873	0.097197
			4	Signal	4149817
				Noise	50830686	0.08164
	sample6	1	1	Signal	22135412
				Noise	157242272	0.140773
			2	Signal	506126
				Noise	4234754	0.119517
			3	Signal	25445486
				Noise	165735213	0.153531
			4	Signal	2538422
				Noise	17438411	0.145565
		2	1	Signal	2475423
				Noise	6765932	0.365866
			2	Signal	14676583
				Noise	76524534	0.191789
			3	Signal	54776325
				Noise	345387201	0.158594
			4	Signal	25434534
				Noise	165734346	0.153466
		3	1	Signal	5445468
				Noise	17658695	0.308373
			2	Signal	3465690
				Noise	18243546	0.189968
			3	Signal	2343465
				Noise	8435473	0.277811
			4	Signal	34356432
				Noise	160095713	0.214599
Group	Sample	Brain sections	Visual fields	Signal/Noise	Mean	Signal to Noise Ratio
SBB	sample1	1	1	Signal	63109217
				Noise	225119631	0.280336
			2	Signal	7243497
				Noise	21990416	0.329393
			3	Signal	51063980
				Noise	137734276	0.370743
			4	Signal	51819780
				Noise	119813974	0.432502
		2	1	Signal	86079989
				Noise	166968130	0.515547
			2	Signal	90239126
				Noise	166658808	0.54146
			3	Signal	116306290
				Noise	197044020	0.590255
			4	Signal	14495050
				Noise	18747935	0.773154
		3	1	Signal	53966115
				Noise	113425367	0.475785
			2	Signal	68265539
				Noise	128068882	0.533038
			3	Signal	31455218
				Noise	81799821	0.384539
			4	Signal	18736400
				Noise	95807319	0.195563
	sample2	1	1	Signal	24133348
				Noise	121295544	0.198963
			2	Signal	39820327
				Noise	121883063	0.326709
			3	Signal	74179204
				Noise	143727269	0.516111
			4	Signal	16053873
				Noise	129136408	0.124317
		2	1	Signal	27345211
				Noise	115101839	0.237574
			2	Signal	60888108
				Noise	93503023	0.651189
			3	Signal	42382715
				Noise	108297907	0.391353
			4	Signal	19198474
				Noise	139661026	0.137465
		3	1	Signal	39299627
				Noise	124489528	0.315686
			2	Signal	18200859
				Noise	96592965	0.188428
			3	Signal	81496538
				Noise	194796609	0.418367
			4	Signal	57366169
				Noise	180110240	0.318506
	sample3	1	1	Signal	24150795
				Noise	42617035	0.566693
			2	Signal	24974323
				Noise	42617035	0.586017
			3	Signal	32674037
				Noise	68773554	0.475096
			4	Signal	33731348
				Noise	46658748	0.722937
		2	1	Signal	69492997
				Noise	84726951	0.820199
			2	Signal	85486211
				Noise	118025644	0.724302
			3	Signal	43856171
				Noise	81471858	0.538298
			4	Signal	46725760
				Noise	76609049	0.609925
		3	1	Signal	44937219
				Noise	61599290	0.729509
			2	Signal	49086650
				Noise	42617035	0.8682
			3	Signal	105687839
				Noise	106715316	0.687291
			4	Signal	73344440
				Noise	135598445	0.540894
	sample4	1	1	Signal	2952556
				Noise	24890040	0.118624
			2	Signal	2196978
				Noise	21400814	0.102659
			3	Signal	5300927
				Noise	25196236	0.210386
			4	Signal	2879781
				Noise	25196236	0.114294
		2	1	Signal	4773831
				Noise	22520162	0.21198
			2	Signal	3068184
				Noise	20556218	0.149258
			3	Signal	3432999
				Noise	22520162	0.152441
			4	Signal	5061656
				Noise	21293494	0.237709
		3	1	Signal	3888356
				Noise	19381512	0.200622
			2	Signal	7607436
				Noise	18905130	0.402401
			3	Signal	9918911
				Noise	16021438	0.619102
			4	Signal	3171512
				Noise	16512212	0.192071
		4	1	Signal	4644194
				Noise	16587860	0.279975
			2	Signal	1982805
				Noise	7368498	0.269092
			3	Signal	2345524
				Noise	8174950	0.286916
			4	Signal	1846893
				Noise	7102906	0.260019
	sample5	1	1	Signal	4096422
				Noise	17244454	0.23755
			2	Signal	4979441
				Noise	15169390	0.328256
			3	Signal	5678379
				Noise	10666608	0.532351
			4	Signal	2933618
				Noise	8019690	0.365802
		2	1	Signal	8373757
				Noise	54216484	0.15445
			2	Signal	6901516
				Noise	43328060	0.159285
			3	Signal	9527581
				Noise	47747383	0.199541
			4	Signal	11904727
				Noise	50349313	0.236443
		3	1	Signal	2376294
				Noise	14580690	0.162975
			2	Signal	13174822
				Noise	33174822	0.397133
			3	Signal	4233113
				Noise	16783378	0.252221
			4	Signal	2119479
				Noise	11479332	0.184634
		4	1	Signal	1684317
				Noise	6298420	0.267419
			2	Signal	2510411
				Noise	10383880	0.24176
			3	Signal	1525422
				Noise	8197802	0.186077
			4	Signal	2188880
				Noise	7426082	0.294756
	sample6	1	1	Signal	5266974
				Noise	25728980	0.20471
			2	Signal	5731616
				Noise	21896054	0.261765
			3	Signal	6359691
				Noise	21552848	0.295074
			4	Signal	1235066
				Noise	7224764	0.170949
		2	1	Signal	2237072
				Noise	6615772	0.338142
			2	Signal	1895441
				Noise	4432787	0.427596
			3	Signal	5186131
				Noise	15797654	0.328285
			4	Signal	3575823
				Noise	13603556	0.262859
		3	1	Signal	23662916
				Noise	56195251	0.421084
			2	Signal	13906044
				Noise	54247275	0.256345
			3	Signal	4141836
				Noise	9581130	0.432291
			4	Signal	4192733
				Noise	11311479	0.370662

## Sheet: Fig4 A-C TBI-Three channles
TBI-Three channels						TBI-Three channels
Group	Sample	Brain sections	Visual fields	Mean		Group	Sample	Brain sections	Visual fields	FITC	TX Red	DAPI
unSBB	Sample1	1	1-1	37.668		unSBB	sample4	1	1	15.234	16.5541	8.1206		Summary sheet-TBI-Three channels
			1-2	35.655					2	18.786	16.8628	30.2915		FITC	unsbb	sbb	proportion
			1-3	34.309					3	17.8	25.166	12.013		sample1	33.5133	11.24
			2-1	26.013					4	4.574	26.694	11.102		sample2	21.6533	6.87667
			2-2	45.539				2	1	19.871	24.338	8.027		sample3	53.8925	18.6375
			2-3	58.308					2	5.546	26.152	10.902		sample4	14.9835	9.55179
			3-1	37.319					3	13.239	26.559	6.731		sample5	17.3127	9.80208
			3-2	36.614					4	17.498	25.51	5.666		sample6	18.7018	12.961
			3-3	20.529				3	1	18.835	24.681	5.432		average	26.6762	11.5115	0.431527	0.568473
			4-1	11.543					2	16.96	25.898	6.391
			4-2	25.825					3	19.533	20.511	5.252		Tx Red	unsbb	sbb
			4-3	35.416					4	13.269	16.139	3.21		sample1	36.2933	16.2
		2	1-1	33.528				4	1	20.341	22.679	5.402		sample2	25.953	15.5633
			1-2	36.708					2	20.569	22.199	5.738		sample3	59.415	20.0175
			1-3	25.844					3	2.698	22.8531	8.87		sample4	24.57	19.24
			2-1	24.168					4	14.9835	53.16	8.89		sample5	21.9769	17.9604
			2-2	30.066			sample5	1	1	8.512	15.493	40.4929		sample6	27.4286	20.0221
			2-3	26.906					2	22.638	32.267	34.2249		average	32.6061	18.1672	0.557172	0.442828
			3-1	21.989					3	26.566	38.327	8.2099
			3-2	31.269					4	19.974	28.464	12.0866		DAPI	unsbb	sbb
			3-3	42.458				2	1	20.243	22.274	4.56457		sample1	23.5533	8.32667
			4-1	40.733					2	18.806	29.552	8.32257		sample2	15.8933	7.25
			4-2	59.786					3	26.954	33.08	5.15107		sample3	26.5	8.785
			4-3	34.071				3	1	16.285	19.538	10.8021		sample4	7.91027	8.87701
		3	1-1	20.701					2	15.671	17.23	1.427		sample5	7.87153	8.95
			1-2	25.621					3	13.283	11.618	1.494		sample6	9.17919	6.57075
			1-3	15.993					4	16.092	14.687	1.192		average	15.1513	8.12657	0.536362	0.463638
			2-1	20.69				4	1	17.112	24.159	1.57
			2-2	25.619					2	15.192	17.108	1.422
			2-3	15.998					3	11.902	14.59	1.435
			3-1	15.721					4	10.46	11.266	1.8
			3-2	24.163			sample6	1	1	21.783	24.521	6.804
			3-3	12.974					2	10.974	13.135	5.625
			4-1	18.114					3	26.916	26.012	8.728
			4-2	23.464					4	18.868	22.461	10.664
			4-3	11.81				2	1	15.423	16.587	6.473
	Sample2	1	1-1	26.207					2	12.174	14.469	2.376
			1-2	28.904					3	17.616	22.25	0.002
			1-3	21.943					4	12.955	11.576	4.626
			2-1	26.85				3	1	19.803	21.86	9.307
			2-2	32.177					2	17.418	21.843	8.924
			2-3	19.438					3	21.698	22.193	7.636
			3-1	19.999					4	15.951	14.815	4.553
			3-2	15.386				4	1	20.323	18.006	6.97
			3-3	26.599					2	19.305	25.805	39.967
			4-1	20.416					3	24.3	23.884	10.244
			4-2	25.011					4	23.722	20.937	13.968
			4-3	16.378		SBB	sample4	1	1	1.628	19.065	5.661
		2	1-1	20.857					2	11.8781	15.753	6.17
			1-2	19.358				2	1	12.513	22.958	13.171
			1-3	25.91					2	14.081	16.327	3.528
			2-1	22.2					3	11.324	23.917	2.395
			2-2	27.277					4	10.764	16.007	3.847
			2-3	17.207				3	1	10.131	16.154	10.825
			3-1	21.722					2	10.096	21.263	11.771
			3-2	23.346					3	10.775	17.205	9.366
			3-3	13.11					4	11.525	21.437	5.53
			4-1	22.372				4	1	7.538	19.531	6.363
			4-2	24.63					2	4.484	16.33	11.201
			4-3	13.569					3	7.716	19.839	10.408
		3	1-1	24.515					4	9.272	23.59	10.51
			1-2	29.632			sample5	1	1	4.46725	18.9592	7.263
			1-3	19.084					2	21.9599	38.063	11.735
			2-1	34.345					3	23.0386	35.0546	12.491
			2-2	36.828					4	24.9423	48.396	7.169
			2-3	22.859				2	1	6.47561	17.2312	14.117
			3-1	27.12					2	18.4941	44.7459	11.979
			3-2	23.736					3	14.0947	26.2745	14.15
			3-3	16.825					4	17.6059	4.40355	5.274
			4-1	24.66				3	1	3.183	6.575	4.141
			4-2	30.06					2	3.795	7.451	3.596
			4-3	19.58					3	2.867	6.56	5.315
	Sample3	1	1-1	21.021					4	3.541	7.434	7.877
			1-2	46.087				4	1	3.238	7.539	6.485
			1-3	59.116					2	2.65	6.369	4.349
			2-1	20.324					3	3.067	5.63	2.132
			2-2	47.375					4	3.414	6.68	7.87153
			2-3	63.28			sample6	1	1	10.774	18.651	6.211
			3-1	46.372					2	12.331	21.832	7.606
			3-2	50.528					3	14.005	23.651	7.84
			3-3	25.691					4	12.922	23.906	7.192
			4-1	19.497				2	1	10.726	24.503	5.369
			4-2	41.741					2	8.123	20.906	5.175
			4-3	47.682					3	11.856	21.705	7.676
		2	1-1	49.115					4	15.687	25.422	8.872
			1-2	63.836				3	1	13.019	26.69	9.28
			1-3	28.655					2	19.191	28.992	10.897
			2-1	49.375					3	19.396	31.188	9.919
			2-2	60.48					4	1.792	2.844	0.82
			2-3	25.265				4	1	4.03	39.671	4.13
			3-1	23.783					2	25.6237	45.4684	6.10514
			3-2	52.403					3	11.831	41.5557	3.04114
			3-3	62.076					4	16.0687	41.8728	4.99871
			4-1	40.272
			4-2	55.667
			4-3	23.517
		3	1-1	56.037
			1-2	53.537
			1-3	31.254
			2-1	36.977
			2-2	67.144
			2-3	76.396
			3-1	35.686
			3-2	70.968
			3-3	84.828
			4-1	37.934
			4-2	73.438
			4-3	83.984
		4	1-1	16.794
			1-2	45.33
			1-3	45.615
			2-1	55.416
			2-2	56.471
			2-3	25.263
			3-1	25.991
			3-2	59.92
			3-3	46.225
			4-1	46.212
			4-2	56.124
			4-3	26.417
SBB	Sample1	1	1-1	7.657
			1-2	16.853
			1-3	9.465
			2-1	6.634
			2-2	9.723
			2-3	17.773
			3-1	14.847
			3-2	10.123
			3-3	7.828
			4-1	8.061
			4-2	20.988
			4-3	39.814
		2	1-1	6.669
			1-2	8.518
			1-3	15.605
			2-1	17.973
			2-2	10.818
			2-3	9.509
			3-1	18.782
			3-2	11.351
			3-3	7.734
			4-1	14.717
			4-2	13.887
			4-3	7.042
		3	1-1	3.62
			1-2	16.533
			1-3	8.855
			2-1	6.269
			2-2	7.339
			2-3	12.223
			3-1	7.976
			3-2	16.3
			3-3	11.57
			4-1	11.35
			4-2	7.74
			4-3	18.82
	Sample2	1	1-1	13.28
			1-2	27.924
			1-3	6.211
			2-1	7.05
			2-2	14.762
			2-3	6.926
			3-1	21.32
			3-2	6.91
			3-3	6.34
			4-1	6.175
			4-2	12.275
			4-3	5.912
		2	1-1	7.521
			1-2	14.397
			1-3	8.625
			2-1	9.489
			2-2	16.908
			2-3	10.184
			3-1	7.323
			3-2	13.804
			3-3	8.041
			4-1	7.255
			4-2	14.198
			4-3	8.204
		3	1-1	19.819
			1-2	5.566
			1-3	7.485
			2-1	6.296
			2-2	12.648
			2-3	6.126
			3-1	5.818
			3-2	12.138
			3-3	6.511
			4-1	5.656
			4-2	9.633
			4-3	6.515
	Sample3	1	1-1	6.016
			1-2	16.949
			1-3	14.475
			2-1	10.503
			2-2	25.78
			2-3	23.471
			3-1	22.536
			3-2	21.647
			3-3	10.889
			4-1	24.215
			4-2	25.751
			4-3	11.365
		2	1-1	10.606
			1-2	22.981
			1-3	25.202
			2-1	13.657
			2-2	27.218
			2-3	30.926
			3-1	20.15
			3-2	20.543
			3-3	9.329
			4-1	4.669
			4-2	15.484
			4-3	14.685
		3	1-1	12.086
			1-2	16.26
			1-3	8.071
			2-1	8.513
			2-2	13.446
			2-3	17.875
			3-1	8.133
			3-2	15.169
			3-3	19.716
			4-1	7.43
			4-2	15.299
			4-3	18.69
		4	1-1	6.168
			1-2	13.137
			1-3	15.424
			2-1	7.953
			2-2	18.404
			2-3	19.321
			3-1	7.313
			3-2	16.953
			3-3	18.772
			4-1	8.015
			4-2	17.521
			4-3	21.497

## Sheet: Fig5 A-B TBI-Iba-1
TBI-Iba-1
Group	Sample	brain sections	Visual fields	Mean		Summary sheet-TBI-Iba-1
Unsbb	sample1	1	1-1	31.752			sample1	sample2	sample3	sample5	sample6	sample7	Average
			1-2	28.044		Unsbb	19.66	36.36	33.32	15.76	16.85	8.67	21.77
			1-3	34.345		sbb	5.54	15.3804	19.8831	7.25503	11.9597	3.85078	10.6448
			1-4	31.091		proportion	0.488967							0.511033
		2	1-1	43.574
			1-2	38.717
			1-3	39.814
			1-4	34.817
		3	1-1	33.02
			1-2	44.757
			1-3	41.006
			1-4	35.412
	sample3	1	1-1	39.314
			1-2	40.728
			1-3	34.241
			1-4	31.885
		2	1-1	41.652
			1-2	46.397
			1-3	40.736
			1-4	38.964
		3	1-1	20.943
			1-2	22.936
			1-3	19.348
			1-4	22.799
	sample3	1	1-1	20.528
			1-2	21.666
			1-4	22.45
			1-3	20.212
		2	2-1	17.424
			2-2	14.799
			2-3	16.123
			2-4	23.62
		3	3-1	23.334
			3-2	21.532
			3-3	21.19
			3-4	15.68
	sample4	1	1-1	12.7651
			1-2	12.9281
			1-3	12.0545
			1-4	11.4956
		2	1-1	15.8182
			1-2	19.6983
			1-3	17.4652
			1-4	15.5959
		3	1-1	18.653
			1-2	18.6067
			1-3	18.3036
			1-4	15.7731
	sample5	1	1-1	20.847
			1-2	19.6738
			1-4	18.0925
			1-3	13.247
		2	2-1	15.6072
			2-2	19.4888
			2-3	17.5545
			2-4	16.3309
		3	3-1	17.8925
			3-2	11.4243
			3-3	13.3746
			3-4	18.7321
	sample6	1	1-1	5.91552
			1-2	6.58504
			1-3	10.5745
			1-4	10.7146
		2	1-1	9.95028
			1-2	9.32297
			1-3	8.19568
			1-4	7.06731
		3	1-1	10.4947
			1-2	9.04935
			1-3	7.584
			1-4	8.69934
SBB	sample1	1	1-1	13.281
			1-2	11.566
			1-4	12.12
			1-3	8.107
			2-1	17.11
		2	2-2	17.622
			2-3	15.72
			2-4	27.28
			3-1	22.909
		3	3-2	16.688
			3-3	24.112
			3-4	11.1
			1-4	8.419
	sample2	1	1-1	9.375
			1-2	21.241
			1-3	23.51
			1-4	20.12
		2	1-1	21.465
			1-2	21.962
			1-3	18.743
			1-4	21.859
		3	1-1	5.227
			1-2	26.543
			1-3	20.833
			1-4	27.703
	sample3	1	1-1	5.667
			1-2	5.532
			1-3	5.625
			1-4	5.539
		2	2-1	5.585
			2-2	5.185
			2-3	5.28
			2-4	5.63
		3	3-1	5.317
			3-2	5.677
			3-3	5.364
			3-4	6.08
	sample4	1	1-1	9.87004
			1-2	9.49369
			1-3	11.1391
			1-4	11.8659
		2	1-1	9.52725
			1-2	10.6681
			1-3	10.7334
			1-4	7.90888
		3	1-1	8.48944
			1-2	3.75631
			1-3	3.96187
			1-4	3.52823
		4	1-1	3.22098
			1-2	4.28465
			1-3	4.16409
			1-4	3.46852
	sample5	1	1-1	8.68446
			1-2	8.79003
			1-3	7.52644
			1-4	4.75687
		2	1-1	22.0648
			1-2	18.4447
			1-3	18.4268
			1-4	23.4946
		3	1-1	7.91047
			1-2	7.00868
			1-3	9.54483
			1-4	6.86324
	sample6	1	1-1	3.81619
			1-2	4.39363
			1-3	3.41763
			1-4	2.53669
		2	1-1	2.24827
			1-2	2.76356
			1-3	3.13155
			1-4	5.24271
		3	1-1	5.46849
			1-2	5.21806
			1-3	4.77975
			1-4	3.19285

## Sheet: Fig5 C TBI-Ethanol treatment-Ib
TBI-Ethanol treatment-Iba-1
Group	Sample	brain sections	Visual fields	Mean		Summary sheet-TBI-Iba-1
unSBB	sample1	1	1	44.4095			sample1	sample2	sample3	sample4	sample5	sample6	average
			2	23.2097		Unethanol treat	44.2773	39.9822	31.6685	34.7946	33.0858	28.7517	35.4267
			3	21.1425		ethanol treat	27.9479	33.7797	39.0254	32.2782	29.9249	32.22	32.5294
			4	50.118		0.918216								0.0817836
		2	1	67.3012
			2	50.3092
			3	54.8686
			4	31.8399
		3	1	38.4864
			2	44.6292
			3	46.8853
			4	30.2295
		4	1	42.5427
			2	65.4557
			3	52.6297
			4	44.3796
	sample2	1	1	57.7405
			2	46.2185
			3	40.5279
			4	46.2251
		2	1	27.4127
			2	20.3648
			3	20.1449
			4	22.8654
		3	1	49.9284
			2	30.6189
			3	31.9023
			4	41.0505
		4	1	51.3172
			2	49.5955
			3	47.3894
			4	56.4133
	sample3	1	1	39.1314
			2	45.6929
			3	28.9511
			4	40.4524
		2	1	22.519
			2	22.2032
			3	30.4518
			4	24.2853
		3	1	34.2517
			2	40.8363
			3	24.9845
			4	34.1712
		4	1	26.8089
			2	27.0072
			3	32.8741
			4	32.0745
	sample4	1	1	45.7657
			2	39.8012
			3	39.9373
			4	29.3615
		2	1	53.9798
			2	42.9697
			3	31.9768
			4	28.0663
		3	1	28.4395
			2	22.2778
			3	32.2477
			4	28.2283
		4	1	35.9523
			2	35.3952
			3	34.7776
			4	27.5369
	sample5	1	1	39.5321
			2	36.0939
			3	32.895
			4	23.6436
		2	1	19.1846
			2	14.1126
			3	24.1685
			4	11.8571
		3	1	26.0862
			2	40.2606
			3	33.1691
			4	38.9191
		4	1	62.1114
			2	48.3326
			3	37.6213
			4	41.3858
	sample6	1	1	49.8956
			2	35.4643
			3	35.0449
			4	49.3292
		2	1	39.3638
			2	28.5494
			3	32.4667
			4	48.7078
		3	1	43.3633
			2	32.2248
			3	41.2089
			4	36.2216
		4	1	45.2576
			2	38.5348
			3	33.4286
			4	35.3662
SBB	sample1	1	1	21.2023
			2	27.2764
			3	22.266
			4	26.7128
		2	1	26.1319
			2	31.3352
			3	26.0279
			4	33.6938
		3	1	21.35
			2	14.0998
			3	29.6959
			4	19.5003
		4	1	43.5215
			2	30.484
			3	27.299
			4	46.5704
	sample2	1	1	48.5828
			2	41.1433
			3	44.2239
			4	50.7408
		2	1	36.7318
			2	53.3585
			3	29.718
			4	42.7513
		3	1	22.8449
			2	22.0568
			3	27.726
			4	20.0754
		4	1	26.0455
			2	20.5321
			3	22.7532
			4	31.1914
	sample3	1	1	20.2629
			2	60.3837
			3	58.9917
			4	41.2072
		2	1	79.4747
			2	76.646
			3	75.3404
			4	68.0653
		3	1	11.8263
			2	96.7629
			3	67.4426
			4	10.4697
		4	1	67.1781
			2	64.4783
			3	70.2818
			4	75.5948
	sample4	1	1	29.6048
			2	19.338
			3	31.4209
			4	26.1087
		2	1	24.2598
			2	29.1751
			3	33.9951
			4	24.433
		3	1	26.2904
			2	24.2692
			3	22.4454
			4	25.8739
		4	1	45.1804
			2	45.1804
			3	50.4881
			4	58.3884
	sample5	1	1	49.6397
			2	43.019
			3	38.551
			4	35.8365
		2	1	31.4363
			2	24.8433
			3	30.4346
			4	29.3887
		3	1	15.6256
			2	14.3621
			3	13.6285
			4	32.3337
	sample6	1	1	29.6048
			2	19.338
			3	31.4209
			4	26.1087
		2	1	24.2598
			2	29.1751
			3	33.9951
			4	24.433
		3	1	26.2904
			2	24.2692
			3	22.4454
			4	25.8739
		4	1	44.2534
			2	45.1804
			3	50.4881
			4	58.3884

## Sheet: Fig6 A-B MACO-NeuN
MACO-NeuN
Group	Sample	Brain sections	Visual fields	Mean				Summary sheet-MACO-NeuN
Unsbb	sample1	1	1-1	39.893					sample1	sample2	sample3	sample4	sample5	sample6	Average
			1-2	36.444				UNSBB treated	39.78	21.66	23.35	71.2371	88.1523	142.422	28.2633
			1-3	35.026				SBB treated	5.51	9.72	15.14	6.6264	28.616	37.2933	10.1233
			1-4	36.251				1-proportion	0.358179							0.641821
		2	1-1	35.885
			1-2	39.561
			1-3	39.324
			1-4	48.438
		3	1-1	44.446
			1-2	42.575
			1-3	42.77
			1-4	36.81
	sample2	1	1-1	26.308
			1-2	32.207
			1-3	26.716
			1-4	21.861
		2	1-1	25.717
			1-2	21.026
			1-3	22.898
			1-4	19.337
		3	1-1	16.787
			1-2	20.315
			1-3	20.833
			1-4	20.632
		4	1-1	22.641
			1-2	24.103
			1-3	15.751
			1-4	9.471
	sample3	1	1-1	20.865
			1-2	22.163
			1-3	24.738
			1-4	25.561
		2	1-1	22.419
			1-2	22.512
			1-3	24.793
			1-4	24.111
		3	1-1	24.363
			1-2	19.952
			1-3	23.967
			1-4	21.748
		4	1-1	24.308
			1-2	25.75
			1-3	28.19
			1-4	18.25
	sample4	1	1-1	28.1845
			1-2	41.6747
			1-3	49.523
			1-4	48.3019
		2	1-1	108.259
			1-2	101.236
			1-3	87.6529
			1-4	67.4582
		3	1-1	71.1702
			1-2	71.2772
			1-3	90.5185
			1-4	89.5878
	sample5	1	1-1	94.4552
			1-2	61.1422
			1-3	81.3183
			1-4	48.681
		2	1-1	59.6755
			1-2	55.6683
			1-3	57.4304
			1-4	89.9338
		3	1-1	98.7995
			1-2	95.0879
			1-3	132.148
			1-4	183.488
	sample6	1	1-1	77.4745
			1-2	63.3368
			1-3	97.828
			1-4	99.3018
		2	1-1	131.303
			1-2	103.488
			1-3	203.607
			1-4	164.222
		3	1-1	182.429
			1-2	192.771
			1-3	134.355
			1-4	160.868
		4	1-1	148.085
			1-2	164.973
			1-3	176.793
			1-4	177.914
SBB	sample1	1	1-1	9.78
			1-2	9.906
			1-3	3.81
			1-4	6.111
		2	1-1	5.6
			1-2	3.204
			1-3	7.21
			1-4	5.774
		3	1-1	3.804
			1-2	4.074
			1-3	3.946
			1-4	2.972
	sample2	1	1-1	12.703
			1-2	8.361
			1-3	8.517
			1-4	13.987
		2	1-1	11.431
			1-2	10.645
			1-3	9.809
			1-4	10.408
		3	1-1	7.848
			1-2	7.365
			1-3	8.418
			1-4	7.753
		4	1-1	9.132
			1-2	9.975
			1-3	10.383
			1-4	8.834
	sample3	1	1-1	18.119
			1-2	15.165
			1-3	16.924
			1-4	17.105
		2	1-1	16.162
			1-2	14.829
			1-3	18.87
			1-4	14.72
		3	1-1	11.154
			1-2	14.396
			1-3	13.308
			1-4	16.629
		4	1-1	17.146
			1-2	14.279
			1-3	18.798
			1-4	4.677
	sample4	1	1-1	11.0443
			1-2	2.5749
			1-3	1.9413
			1-4	8.8986
		2	1-1	11.2545
			1-2	14.9905
			1-3	3.0514
			1-4	1.94869
		3	1-1	10.3201
			1-2	4.77779
			1-3	4.50762
			1-4	4.20712
	sample5	1	1-1	31.2992
			1-2	20.4631
			1-3	16.5857
			1-4	23.6989
		2	1-1	9.03103
			1-2	7.81935
			1-3	4.35387
			1-4	30.5923
		3	1-1	67.7891
			1-2	12.7068
			1-3	42.814
			1-4	76.2388
	sample6	1	1-1	37.4129
			1-2	34.4661
			1-3	33.0237
			1-4	34.6791
		2	1-1	30.4822
			1-2	35.5774
			1-3	39.2279
			1-4	15.0837
		3	1-1	26.7655
			1-2	57.7183
			1-3	50.5395
			1-4	52.5438
